# Supplementary material for: Working memory updating in individuals with bipolar and unipolar depression: fMRI study
Source: Transl Psychiatry. 2022 Oct 11;12:441. doi: 10.1038/s41398-022-02211-6 (PMC9553934; doi:10.1038/s41398-022-02211-6)
Supplement: Supplementary file 2 — Supplemental Tables [file 41398_2022_2211_MOESM2_ESM.xlsx]

## Sheet: Table S1
Table S1. Main effect of emotions on 2-back vs. 0-back differences in brain activation
R/L	Region	Number of voxels	Z-score in the peak voxel	The peak voxel coordinates in MNI space
				X	Y	Z
L	Superior Parietal Lobule	317	24.4	-40	-54	56
L	Middle Frontal Gyrus, posterior	180	28	-52	6	50
L	Juxtaposition Lobule	121	22	-2	4	64
L	Middle Frontal Gyrus, superior	79	26.5	-30	4	64
L	Middle Frontal Gyrus, anterior	75	28.1	-42	34	24
R	Middle Frontal Gyrus, superior	50	27.2	32	4	62

## Sheet: Table S2
Table S2. The effect of the diagnostic group, age, sex, and IQ on the 2-back vs. 0-back differences in brain activation across all 381 participants
Groups	Regions	F-statistic	t-statistic	eta2p	uncorrected p	FDR-corrected p
BD vs. UD
UD>BD	L Putamen	6.166	2.48	0.029	0.0138	0.0857
UD>BD	L Frontal Orbital cortex	3.788	1.95	0.018	0.053	0.1707
UD>BD	L Inferior Frontal gyrus, pars opercularis	6.718	2.59	0.032	0.0102	0.0786
UD>BD	L Posterior Parietal cortex	4.172	2.04	0.02	0.0424	0.1565
UD>BD	L Lateral Occipital cortex, superior division	9.429	3.07	0.044	0.0024	0.0291
UD>BD	L Dorsolateral prefrontal cortex	1.555	1.25	0.008	0.2139	0.3768
UD>BD	L Paracingulate gyrus	5.013	2.24	0.024	0.0262	0.1124
UD>BD	R Caudate	3.097	1.76	0.015	0.0799	0.2243
UD>BD	R Caudate, dorsal	5.598	2.37	0.027	0.0189	0.1009
UD>BD	R Dorsolateral prefrontal cortex	5.999	2.45	0.029	0.0152	0.0909
UD>BD	R Frontal Operculum cortex	2.773	1.67	0.013	0.0974	0.2336
UD>BD	R Frontal Pole	0.252	-0.5	0.001	0.6161	0.7745
UD>BD	R Posterior Parietal cortex	2.986	1.73	0.014	0.0855	0.2249
UD>BD	R Paracingulate gyrus	11.774	3.43	0.055	0.0007	0.014
UD>BD	R Precuneus	0.12	-0.35	0.001	0.7289	0.8693
UD>BD	R Thalamus	4.585	2.14	0.022	0.0334	0.1311
HC vs. UD
UD>HC	L Putamen	0.978	-0.99	0.004	0.3235	0.5091
UD>HC	L Frontal Orbital cortex	0.233	-0.48	0.001	0.6294	0.7806
UD>HC	L Inferior Frontal gyrus, pars opercularis	0.232	-0.48	0.001	0.6301	0.7806
UD>HC	L Posterior Parietal cortex	0.338	0.58	0.001	0.5612	0.7381
UD>HC	L Lateral Occipital cortex, superior division	0.841	0.92	0.003	0.36	0.5565
UD>HC	L Dorsolateral prefrontal cortex	0.01	-0.1	0	0.9188	0.9687
UD>HC	L Paracingulate gyrus	0.027	0.16	0	0.8707	0.9511
UD>HC	R Caudate	2.108	-1.45	0.008	0.1476	0.2981
UD>HC	R Caudate, dorsal	0.091	0.3	0	0.7634	0.8992
UD>HC	R Dorsolateral prefrontal cortex	0.736	0.86	0.003	0.3917	0.5829
UD>HC	R Frontal Operculum cortex	0.386	-0.62	0.001	0.5348	0.7081
UD>HC	R Frontal Pole	1.36	1.17	0.005	0.2445	0.4229
UD>HC	R Posterior Parietal cortex	0.416	0.65	0.002	0.5194	0.6973
UD>HC	R Paracingulate gyrus	1.225	1.11	0.004	0.2693	0.4535
UD>HC	R Precuneus	12.147	3.49	0.042	0.0006	0.014
UD>HC	R Thalamus	0.395	-0.63	0.001	0.5302	0.7069
HC vs. BD
HC>BD	L Putamen	11.833	3.44	0.042	0.0007	0.014
HC>BD	L Frontal Orbital cortex	7.631	2.76	0.028	0.0061	0.0535
HC>BD	L Inferior Frontal gyrus, pars opercularis	8.446	2.91	0.031	0.004	0.0401
HC>BD	L Posterior Parietal cortex	1.985	1.41	0.007	0.16	0.3162
HC>BD	L Lateral Occipital cortex, superior division	3.557	1.89	0.013	0.0604	0.1811
HC>BD	L Dorsolateral prefrontal cortex	1.258	1.12	0.005	0.2631	0.447
HC>BD	L Paracingulate gyrus	5.023	2.24	0.018	0.0258	0.1124
HC>BD	R Caudate	11.228	3.35	0.04	0.0009	0.0148
HC>BD	R Caudate, dorsal	4.032	2.01	0.015	0.0456	0.1623
HC>BD	R Dorsolateral prefrontal cortex	2.318	1.52	0.009	0.1291	0.2763
HC>BD	R Frontal Operculum cortex	8.445	2.91	0.031	0.004	0.0401
HC>BD	R Frontal Pole	1.906	-1.38	0.007	0.1685	0.3236
HC>BD	R Posterior Parietal cortex	1.639	1.28	0.006	0.2015	0.365
HC>BD	R Paracingulate gyrus	4.683	2.16	0.017	0.0313	0.1254
HC>BD	R Precuneus	14.653	-3.83	0.052	0.0002	0.014
HC>BD	R Thalamus	9.055	3.01	0.033	0.0029	0.0324
Note: Rows with FDR-corrected p-values<0.05 are highlighted in grey.

## Sheet: Table S3
Table S3. The effect of the diagnostic group, age, sex, and IQ on the 2-back vs. 0-back differences in brain activation across all 381 participants
Regions	Variable	Group	Variable	Group*Variable	Group	Variable	Group*Variable	Group	Variable	Group*Variable	Group	Variable	Group*Variable
		F-statistic	F-statistic	F-statistic	eta2p	eta2p	eta2p	uncorrected p	uncorrected p	uncorrected p	FDR-corrected p	FDR-corrected p	FDR-corrected p
	bold (2-back minus 0-back contrast) ~ Group (BD/UD/HC) * age + sex + IQ
L Putamen	age	0.75	6.05	0.07	0.004	0.016	0	0.4736	0.0143	0.936	0.7629	0.1044	0.9853
L Frontal Orbital cortex	age	1.14	4.37	0.38	0.006	0.012	0.002	0.3202	0.0372	0.6824	0.5911	0.1822	0.9048
L Inferior Frontal gyrus, pars opercularis	age	1.71	11.66	0.64	0.009	0.03	0.003	0.1823	0.0007	0.5255	0.4235	0.0106	0.7933
L Posterior Parietal cortex	age	0.72	18.72	0.28	0.004	0.048	0.002	0.4861	0	0.7539	0.7777	0.0014	0.9428
L Lateral Occipital cortex, superior division	age	1.49	14.44	0.85	0.008	0.037	0.005	0.2276	0.0002	0.4289	0.4673	0.0041	0.7248
L Dorsolateral prefrontal cortex	age	0.21	4.3	0.48	0.001	0.011	0.003	0.8131	0.0387	0.6196	0.9653	0.1857	0.8685
L Paracingulate gyrus	age	2.47	12.52	1.42	0.013	0.032	0.008	0.0857	0.0005	0.243	0.2866	0.0099	0.482
R Caudate	age	0.35	3.86	0.12	0.002	0.01	0.001	0.7064	0.0502	0.8848	0.9214	0.2315	0.9853
R Caudate, dorsal	age	1	2.02	0.38	0.005	0.005	0.002	0.3685	0.1563	0.6814	0.6409	0.4086	0.9048
R Dorsolateral prefrontal cortex	age	0.27	7.81	0.06	0.001	0.021	0	0.7635	0.0055	0.9443	0.9428	0.0525	0.9853
R Frontal Operculum cortex	age	0.66	1.91	0.53	0.004	0.005	0.003	0.5163	0.1679	0.5904	0.7933	0.4207	0.8502
R Frontal Pole	age	0.68	7.4	0.48	0.004	0.019	0.003	0.5074	0.0068	0.617	0.7887	0.0608	0.8685
R Posterior Parietal cortex	age	0.44	17.6	0.22	0.002	0.045	0.001	0.6446	0	0.8066	0.8827	0.0014	0.9653
R Paracingulate gyrus	age	1.7	7.67	0.87	0.009	0.02	0.005	0.1835	0.0059	0.421	0.4235	0.0545	0.7166
R Precuneus	age	0.47	5.62	0.11	0.003	0.015	0.001	0.6265	0.0183	0.8977	0.8691	0.1219	0.9853
R Thalamus	age	0.51	5.36	0.13	0.003	0.014	0.001	0.6003	0.0211	0.8823	0.8525	0.13	0.9853
	bold (2-back minus 0-back contrast) ~ Group (BD/UD/HC) * sex + age + IQ
L Putamen	sex	5.5	1.03	0.01	0.029	0.003	0	0.0044	0.3102	0.9857	0.0523	0.5771	0.9898
L Frontal Orbital cortex	sex	2.48	2.69	0.33	0.013	0.007	0.002	0.0853	0.1017	0.717	0.2866	0.313	0.9252
L Inferior Frontal gyrus, pars opercularis	sex	2.54	1.24	1.55	0.013	0.003	0.008	0.0805	0.2658	0.2147	0.2855	0.5145	0.4559
L Posterior Parietal cortex	sex	0.7	3.63	2.01	0.004	0.01	0.011	0.4963	0.0574	0.1355	0.7877	0.2376	0.3781
L Lateral Occipital cortex, superior division	sex	2.2	1.51	0.65	0.012	0.004	0.003	0.112	0.2203	0.5252	0.3278	0.4638	0.7933
L Dorsolateral prefrontal cortex	sex	0.25	3.59	1.62	0.001	0.01	0.009	0.7774	0.0588	0.1998	0.9428	0.2384	0.4368
L Paracingulate gyrus	sex	1.11	2.22	2.26	0.006	0.006	0.012	0.3298	0.1374	0.1054	0.5952	0.379	0.3177
R Caudate	sex	6.3	1.18	0.68	0.033	0.003	0.004	0.002	0.2785	0.5094	0.0288	0.5288	0.7887
R Caudate, dorsal	sex	1.71	1.72	1.75	0.009	0.005	0.009	0.183	0.1901	0.1751	0.4235	0.4344	0.4235
R Dorsolateral prefrontal cortex	sex	1.46	1.78	1.48	0.008	0.005	0.008	0.2333	0.1829	0.2298	0.4687	0.4235	0.4673
R Frontal Operculum cortex	sex	3.4	2.63	0.2	0.018	0.007	0.001	0.0344	0.1059	0.8201	0.1793	0.3177	0.9653
R Frontal Pole	sex	0.69	0.28	2.77	0.004	0.001	0.015	0.5038	0.5982	0.0639	0.7887	0.8525	0.2434
R Posterior Parietal cortex	sex	0.78	5.77	1.85	0.004	0.015	0.01	0.4601	0.0168	0.1589	0.7461	0.1152	0.41
R Paracingulate gyrus	sex	2.9	3.73	1.07	0.015	0.01	0.006	0.0562	0.0543	0.3429	0.2368	0.2368	0.6097
R Precuneus	sex	10.35	2.81	2.92	0.053	0.007	0.015	0	0.0946	0.0549	0.0014	0.3068	0.2368
R Thalamus	sex	3.61	0.16	1.79	0.019	0	0.01	0.0281	0.6905	0.1683	0.1568	0.9105	0.4207
	bold (2-back minus 0-back contrast) ~ Group (BD/UD/HC) * IQ + age + sex
L Putamen	IQ	0.31	0.03	0.56	0.002	0	0.003	0.7357	0.8565	0.5717	0.9391	0.9835	0.8367
L Frontal Orbital cortex	IQ	0.81	0	0.91	0.004	0	0.005	0.4447	0.9728	0.404	0.731	0.9878	0.6926
L Inferior Frontal gyrus, pars opercularis	IQ	0.42	0.19	0.53	0.002	0.001	0.003	0.6554	0.6651	0.5875	0.8837	0.8918	0.8502
L Posterior Parietal cortex	IQ	0.63	0.01	0.83	0.003	0	0.004	0.5345	0.9149	0.4371	0.7968	0.9853	0.7306
L Lateral Occipital cortex, superior division	IQ	0.07	1.64	0.09	0	0.004	0	0.9354	0.2016	0.9116	0.9853	0.4368	0.9853
L Dorsolateral prefrontal cortex	IQ	4.41	0.09	4.78	0.023	0	0.025	0.0127	0.7622	0.0089	0.0987	0.9428	0.0763
L Paracingulate gyrus	IQ	0.11	0.01	0.04	0.001	0	0	0.8959	0.9334	0.9581	0.9853	0.9853	0.9878
R Caudate	IQ	0.06	0	0.12	0	0	0.001	0.9429	0.9593	0.8873	0.9853	0.9878	0.9853
R Caudate, dorsal	IQ	0.1	0.03	0.03	0.001	0	0	0.9036	0.8555	0.9661	0.9853	0.9835	0.9878
R Dorsolateral prefrontal cortex	IQ	0.46	0.29	0.58	0.002	0.001	0.003	0.6301	0.5916	0.5608	0.8691	0.8502	0.8308
R Frontal Operculum cortex	IQ	0.03	0.03	0.09	0	0	0	0.9739	0.8563	0.9165	0.9878	0.9835	0.9853
R Frontal Pole	IQ	2.31	3.18	2.07	0.012	0.008	0.011	0.1011	0.0752	0.1279	0.313	0.2775	0.3654
R Posterior Parietal cortex	IQ	0.19	0.81	0.28	0.001	0.002	0.001	0.8306	0.368	0.756	0.9724	0.6409	0.9428
R Paracingulate gyrus	IQ	0.26	0.01	0.14	0.001	0	0.001	0.7739	0.9256	0.8655	0.9428	0.9853	0.9853
R Precuneus	IQ	4.57	1.67	3.62	0.024	0.004	0.019	0.0109	0.1971	0.0277	0.0903	0.4368	0.1568
R Thalamus	IQ	0.56	0.06	0.32	0.003	0	0.002	0.5695	0.8142	0.7233	0.8367	0.9653	0.9283
Note: Rows with FDR-corrected p-values<0.05 are highlighted in grey.

## Sheet: Table S4
Table S4. The effect of the diagnostic group and the 2-back vs. 0-back differences in brain activation on accuracy in the n-back task across all 381 participants
Regions	Group	BOLD	Group*BOLD	Group	BOLD	Group*BOLD	Group	BOLD	Group*BOLD	Group	BOLD	Group*BOLD
	F-statistic	F-statistic	F-statistic	eta2p	eta2p	eta2p	uncorrected p	uncorrected p	uncorrected p	FDR-corrected p	FDR-corrected p	FDR-corrected p
	accuracy (2-back minus 0-back) ~ Group (BD/UD/HC) * bold (2-back minus 0-back) + age + sex + IQ
L Putamen	1.687	0.039	0.359	0.008	0	0.001	0.1863	0.8428	0.6986	0.3252	0.9055	0.7799
L Frontal Orbital cortex	3.017	0.754	0.657	0.011	0.001	0.001	0.0498	0.3854	0.5185	0.1194	0.5867	0.6222
L Inferior Frontal gyrus, pars opercularis	2.836	2.361	0.989	0.01	0.002	0.002	0.0595	0.1247	0.3723	0.1392	0.2387	0.5765
L Posterior Parietal cortex	1.687	1.051	0.031	0.005	0.001	0	0.186	0.3056	0.9699	0.3252	0.5058	0.9699
L Lateral Occipital cortex, superior division	2.074	5.53	0.12	0.008	0.005	0	0.1268	0.0189	0.8867	0.2387	0.0503	0.9055
L Dorsolateral prefrontal cortex	1.692	0.226	0.141	0.007	0	0	0.1851	0.6349	0.8685	0.3252	0.7344	0.9055
L Paracingulate gyrus	3.158	3.031	1.006	0.011	0.003	0.002	0.0433	0.082	0.3661	0.1066	0.1788	0.5765
R Caudate	2.165	0.12	0.073	0.01	0	0	0.116	0.7295	0.9294	0.232	0.7958	0.9392
R Caudate, dorsal	2.115	0.031	0.405	0.01	0	0.001	0.1219	0.8597	0.6671	0.2387	0.9055	0.7534
R Dorsolateral prefrontal cortex	2.643	5.442	0.415	0.01	0.005	0.001	0.0721	0.0198	0.6604	0.1646	0.0515	0.7534
R Frontal Operculum cortex	4.094	0.806	2.244	0.016	0.001	0.004	0.0173	0.3696	0.1065	0.0473	0.5765	0.2224
R Frontal Pole	2.621	0.959	0.573	0.011	0.001	0.001	0.0737	0.3276	0.5639	0.1646	0.533	0.6683
R Posterior Parietal cortex	1.925	0.489	0.121	0.006	0	0	0.1468	0.4844	0.886	0.2711	0.5914	0.9055
R Paracingulate gyrus	3.466	0.229	1.346	0.015	0	0.002	0.0321	0.6323	0.2608	0.081	0.7344	0.4471
R Precuneus	5.448	2.495	6.38	0.021	0.002	0.011	0.0046	0.1145	0.0018	0.0182	0.232	0.0106
R Thalamus	2.359	0.023	0.322	0.012	0	0.001	0.0958	0.8788	0.7245	0.2044	0.9055	0.7958
Note: Rows with FDR-corrected p-values<0.05 are highlighted in grey.

## Sheet: Table S5
Table S5. The effect of the diagnostic group and the 2-back vs. 0-back differences in brain activation on RT in the n-back task across all 381 participants
Regions	Group	BOLD	Group*BOLD	Group	BOLD	Group*BOLD	Group	BOLD	Group*BOLD	Group	BOLD	Group*BOLD
	F-statistic	F-statistic	F-statistic	eta2p	eta2p	eta2p	uncorrected p	uncorrected p	uncorrected p	FDR-corrected p	FDR-corrected p	FDR-corrected p
	rt (2-back minus 0-back) ~ Group (BD/UD/HC) * bold (2-back minus 0-back) + age + sex + IQ
L Putamen	3.394	2.745	3.002	0.016	0.003	0.006	0.0345	0.0979	0.0501	0.0789	0.1705	0.1046
L Frontal Orbital cortex	3.997	5.88	2.742	0.016	0.005	0.005	0.019	0.0155	0.0649	0.057	0.0495	0.1271
L Inferior Frontal gyrus, pars opercularis	3.564	8.529	3.947	0.013	0.008	0.007	0.029	0.0036	0.0196	0.0713	0.027	0.057
L Posterior Parietal cortex	3.039	5.396	3.659	0.01	0.005	0.007	0.0486	0.0204	0.0261	0.1038	0.0575	0.0697
L Lateral Occipital cortex, superior division	2.646	6.725	4.881	0.011	0.007	0.009	0.072	0.0096	0.0078	0.1364	0.037	0.0311
L Dorsolateral prefrontal cortex	3.35	3.164	2.21	0.014	0.003	0.004	0.0359	0.0756	0.1102	0.0801	0.1395	0.1735
L Paracingulate gyrus	4.494	7.599	6.492	0.017	0.007	0.012	0.0116	0.0059	0.0016	0.0398	0.0283	0.027
R Caudate	3.322	0.903	1.353	0.016	0.001	0.003	0.0371	0.3421	0.259	0.0808	0.4157	0.3229
R Caudate, dorsal	3.625	2.47	2.791	0.017	0.003	0.006	0.0275	0.1164	0.0619	0.0697	0.1765	0.1237
R Dorsolateral prefrontal cortex	3.977	12.755	8.274	0.016	0.012	0.015	0.0193	0.0004	0.0003	0.057	0.0178	0.0178
R Frontal Operculum cortex	4.33	8.271	6.867	0.019	0.008	0.013	0.0137	0.0041	0.0011	0.0454	0.027	0.027
R Frontal Pole	1.698	2.627	2.244	0.007	0.003	0.004	0.1842	0.1053	0.1065	0.2327	0.1705	0.1705
R Posterior Parietal cortex	3.394	2.158	4.587	0.012	0.002	0.009	0.0343	0.1421	0.0104	0.0789	0.191	0.0384
R Paracingulate gyrus	4.527	4.873	3.603	0.02	0.005	0.007	0.0113	0.0275	0.0276	0.0398	0.0697	0.0697
R Precuneus	2.912	2.087	0.139	0.012	0.002	0	0.0554	0.1489	0.8701	0.1131	0.1932	0.9385
R Thalamus	3.424	0.912	2.632	0.017	0.001	0.005	0.0335	0.3397	0.0725	0.0789	0.4157	0.1364
Note: Rows with FDR-corrected p-values<0.05 are highlighted in grey.

## Sheet: Table S6
Table S6. The effect of the diagnostic group and clinical variables on RT and accuracy in the n-back task across in individuals with bipolar disorder and unipolar depression
Outcome measure	Variable	Group	Variable	Group*Variable	Group	Variable	Group*Variable	Group	Variable	Group*Variable	Group	Variable	Group*Variable
		F-statistics	F-statistics	F-statistics	eta2p	eta2p	eta2p	p-uncorrected	p-uncorrected	p-uncorrected	FDR-corrected p	FDR-corrected p	FDR-corrected p
RT		rt (2-back minus 0-back) ~ Group (BD/UD) * Variable + age + sex + IQ
	Illness duration	0.001	0.006	0.011	0	0	0	0.9732	0.9368	0.917	0.9732	0.9732	0.9732
	mood (depressed/euthymic)	0.304	0.478	0.609	0.002	0.002	0.003	0.582	0.49	0.436	0.9732	0.9732	0.9732
	Total Medications Load	0.062	0.052	0.005	0	0	0	0.8029	0.8195	0.9453	0.9732	0.9732	0.9732
	HAMD-17 (current depression)	0.025	0.003	0.009	0	0	0	0.8753	0.96	0.9235	0.9732	0.9732	0.9732
	YMRS (current mania symptoms)	0.065	1.588	0.295	0	0.008	0.001	0.7992	0.2091	0.5877	0.9732	0.9732	0.9732
	state anxiety (STAIY1)	0.17	1.464	0.046	0.001	0.007	0	0.6801	0.2277	0.8306	0.9732	0.9732	0.9732
	trait anxiety (STAIY2)	0.101	0.274	0.209	0.001	0.001	0.001	0.7513	0.6015	0.6477	0.9732	0.9732	0.9732
ACCURACY		accuracy (2-back minus 0-back) ~ Group (BD/UD) * Variable + age + sex + IQ
	Illness duration	0.017	0.653	0.139	0	0.003	0.001	0.8971	0.42	0.7092	0.9874	0.9308	0.9308
	mood (depressed/euthymic)	1.683	3.897	0.005	0.008	0.019	0	0.196	0.0497	0.9449	0.8232	0.8232	0.9874
	Total Medications Load	0.596	0.446	0	0.003	0.002	0	0.4411	0.5049	0.9874	0.9308	0.9308	0.9874
	HAMD-17 (current depression)	0.191	2.263	0.191	0.001	0.011	0.001	0.6629	0.134	0.6623	0.9308	0.8232	0.9308
	YMRS (current mania symptoms)	3.024	0.874	1.832	0.015	0.004	0.009	0.0836	0.3509	0.1774	0.8232	0.9308	0.8232
	state anxiety (STAIY1)	0.244	0.171	0.772	0.001	0.001	0.004	0.6219	0.6799	0.3806	0.9308	0.9308	0.9308
	trait anxiety (STAIY2)	0.041	0.071	0.254	0	0	0.001	0.8397	0.7898	0.6148	0.9796	0.9756	0.9308

## Sheet: Table S7
Table S7. The effect of the diagnostic group and clinical variables on the 2-back vs. 0-back differences in brain activation in individuals with BD and UD
Brain regions	Variable	Group	Variable	Group*Variable	Group	Variable	Group*Variable	Group	Variable	Group*Variable	Group	Variable	Group*Variable
		F-statistics	F-statistics	F-statistics	eta2p	eta2p	eta2p	p-uncorrected	p-uncorrected	p-uncorrected	FDR-corrected p	FDR-corrected p	FDR-corrected p
L Putamen	bold (2-back minus 0-back contrast) ~ Group (BD/UD) * Variable + age + sex + IQ
	Illness duration	4.213	0.159	0.954	0.02	0.001	0.005	0.0414	0.6908	0.3297	0.3309	0.8743	0.6776
	mood (depressed/euthymic)	3.181	0.029	0.632	0.016	0	0.003	0.076	0.8653	0.4277	0.4404	0.9507	0.7438
	Total Medications Load	6.175	0.508	1.091	0.03	0.003	0.005	0.0138	0.477	0.2975	0.3032	0.7973	0.6665
	HAMD-17 (current depression)	0.443	0.13	0.132	0.002	0.001	0.001	0.5066	0.7191	0.7167	0.8097	0.886	0.886
	YMRS (current mania symptoms)	12.946	4.685	7.074	0.06	0.023	0.034	0.0004	0.0316	0.0084	0.1355	0.3032	0.2806
	state anxiety (STAIY1)	3.03	4.507	4.999	0.015	0.022	0.024	0.0833	0.035	0.0265	0.4665	0.3032	0.3032
	trait anxiety (STAIY2)	0.331	2.667	0.896	0.002	0.013	0.005	0.5656	0.104	0.345	0.8311	0.4928	0.6776
L Frontal Orbital cortex	bold (2-back minus 0-back contrast) ~ Group (BD/UD) * Variable + age + sex + IQ
	Illness duration	1.736	0.064	0.17	0.009	0	0.001	0.1892	0.7998	0.6804	0.5987	0.9141	0.8743
	mood (depressed/euthymic)	6.045	1.918	2.514	0.029	0.009	0.012	0.0148	0.1676	0.1144	0.3032	0.5976	0.5126
	Total Medications Load	4.745	0.358	1.432	0.023	0.002	0.007	0.0305	0.55	0.2328	0.3032	0.8311	0.6213
	HAMD-17 (current depression)	0.088	0.114	0.292	0	0.001	0.001	0.7675	0.7356	0.5893	0.9045	0.8929	0.835
	YMRS (current mania symptoms)	0.307	0.041	0.627	0.002	0	0.003	0.5802	0.8396	0.4295	0.8311	0.9404	0.7438
	state anxiety (STAIY1)	1.044	2.215	1.998	0.005	0.011	0.01	0.3081	0.1382	0.159	0.6776	0.5609	0.5903
	trait anxiety (STAIY2)	0.649	1.651	1.235	0.003	0.008	0.006	0.4216	0.2004	0.2678	0.7416	0.6039	0.6568
L Inferior Frontal gyrus, pars opercularis	bold (2-back minus 0-back contrast) ~ Group (BD/UD) * Variable + age + sex + IQ
	Illness duration	5.256	0.149	1.414	0.025	0.001	0.007	0.0229	0.6999	0.2357	0.3032	0.8743	0.6213
	mood (depressed/euthymic)	4.755	0.154	1.104	0.023	0.001	0.005	0.0304	0.6955	0.2947	0.3032	0.8743	0.6665
	Total Medications Load	7.007	0.899	1.514	0.034	0.004	0.007	0.0088	0.3442	0.2199	0.2806	0.6776	0.6078
	HAMD-17 (current depression)	0.103	0.362	0.594	0.001	0.002	0.003	0.7487	0.5478	0.442	0.8929	0.8311	0.7538
	YMRS (current mania symptoms)	1.686	0.417	0.112	0.008	0.002	0.001	0.1957	0.5192	0.7381	0.5987	0.8152	0.8929
	state anxiety (STAIY1)	1.874	4.67	3.453	0.009	0.023	0.017	0.1725	0.0319	0.0646	0.5976	0.3032	0.3946
	trait anxiety (STAIY2)	0.013	1.714	0.078	0	0.009	0	0.9094	0.192	0.7802	0.9646	0.5987	0.9045
L Posterior Parietal cortex	bold (2-back minus 0-back contrast) ~ Group (BD/UD) * Variable + age + sex + IQ
	Illness duration	4.594	0.219	1.385	0.022	0.001	0.007	0.0333	0.6406	0.2406	0.3032	0.873	0.6267
	mood (depressed/euthymic)	1.631	0	0.049	0.008	0	0	0.203	0.995	0.8248	0.6039	0.9953	0.9291
	Total Medications Load	4.134	2.625	1.292	0.02	0.013	0.006	0.0433	0.1068	0.257	0.3309	0.4982	0.6541
	HAMD-17 (current depression)	0.402	0.234	0.158	0.002	0.001	0.001	0.5267	0.6292	0.6915	0.8231	0.8714	0.8743
	YMRS (current mania symptoms)	1.683	0.796	0.01	0.008	0.004	0	0.196	0.3734	0.9223	0.5987	0.6931	0.9661
	state anxiety (STAIY1)	1.253	1.015	2.52	0.006	0.005	0.012	0.2643	0.3149	0.114	0.6568	0.6776	0.5126
	trait anxiety (STAIY2)	0.163	0.018	0	0.001	0	0	0.687	0.8932	0.9924	0.8743	0.9578	0.9953
L Lateral Occipital cortex, superior division	bold (2-back minus 0-back contrast) ~ Group (BD/UD) * Variable + age + sex + IQ
	Illness duration	5.753	0.025	0.952	0.028	0	0.005	0.0174	0.8743	0.3304	0.3032	0.9507	0.6776
	mood (depressed/euthymic)	10.733	1.917	3.625	0.05	0.009	0.018	0.0012	0.1677	0.0583	0.1865	0.5976	0.3698
	Total Medications Load	10.158	0.63	2.069	0.048	0.003	0.01	0.0017	0.4282	0.1518	0.1865	0.7438	0.5732
	HAMD-17 (current depression)	1.497	0.004	0.01	0.007	0	0	0.2225	0.9509	0.921	0.6078	0.9741	0.9661
	YMRS (current mania symptoms)	7.407	1.225	1.192	0.035	0.006	0.006	0.0071	0.2697	0.2762	0.2806	0.6568	0.6646
	state anxiety (STAIY1)	0.917	1.61	2.76	0.005	0.008	0.014	0.3395	0.206	0.0982	0.6776	0.6039	0.4831
	trait anxiety (STAIY2)	0.07	0.194	0.849	0	0.001	0.004	0.7921	0.6602	0.3579	0.9083	0.8743	0.6833
L Dorsolateral prefrontal cortex	bold (2-back minus 0-back contrast) ~ Group (BD/UD) * Variable + age + sex + IQ
	Illness duration	0.908	0.467	0.048	0.004	0.002	0	0.3417	0.4951	0.8261	0.6776	0.8097	0.9291
	mood (depressed/euthymic)	0.342	0.018	0.017	0.002	0	0	0.5591	0.8944	0.8951	0.8311	0.9578	0.9578
	Total Medications Load	0.432	0.032	0.328	0.002	0	0.002	0.5118	0.8589	0.5676	0.8112	0.9507	0.8311
	HAMD-17 (current depression)	2.54	1.971	4.772	0.012	0.01	0.023	0.1126	0.1619	0.0301	0.5126	0.5912	0.3032
	YMRS (current mania symptoms)	0.182	0	0.18	0.001	0	0.001	0.6705	0.993	0.6722	0.8743	0.9953	0.8743
	state anxiety (STAIY1)	3.843	2.93	4.783	0.019	0.014	0.023	0.0514	0.0885	0.0299	0.3521	0.4737	0.3032
	trait anxiety (STAIY2)	0.895	0.301	1.426	0.005	0.002	0.007	0.3453	0.5838	0.2339	0.6776	0.8311	0.6213
L Paracingulate gyrus	bold (2-back minus 0-back contrast) ~ Group (BD/UD) * Variable + age + sex + IQ
	Illness duration	4.59	0.084	1.463	0.022	0	0.007	0.0334	0.7729	0.2278	0.3032	0.9045	0.6174
	mood (depressed/euthymic)	5.168	1.785	0.96	0.025	0.009	0.005	0.0241	0.183	0.3283	0.3032	0.5987	0.6776
	Total Medications Load	8.284	1.71	4.533	0.039	0.008	0.022	0.0044	0.1925	0.0345	0.248	0.5987	0.3032
	HAMD-17 (current depression)	0.617	0.161	0.086	0.003	0.001	0	0.433	0.6886	0.7697	0.7461	0.8743	0.9045
	YMRS (current mania symptoms)	2.849	0.217	0.172	0.014	0.001	0.001	0.093	0.6415	0.6787	0.4799	0.873	0.8743
	state anxiety (STAIY1)	0.889	1.809	1.99	0.004	0.009	0.01	0.347	0.1801	0.1599	0.6776	0.5987	0.5903
	trait anxiety (STAIY2)	0.232	0.995	0.785	0.001	0.005	0.004	0.6302	0.3197	0.3768	0.8714	0.6776	0.6949
R Caudate	bold (2-back minus 0-back contrast) ~ Group (BD/UD) * Variable + age + sex + IQ
	Illness duration	3.255	0	1.1	0.016	0	0.005	0.0727	0.9953	0.2956	0.4285	0.9953	0.6665
	mood (depressed/euthymic)	1.741	0.013	0.439	0.009	0	0.002	0.1885	0.9101	0.5085	0.5987	0.9646	0.8097
	Total Medications Load	2.939	0.444	0.513	0.014	0.002	0.003	0.088	0.5061	0.4747	0.4737	0.8097	0.7973
	HAMD-17 (current depression)	0.074	0.368	1.122	0	0.002	0.006	0.7864	0.5449	0.2908	0.9049	0.8311	0.6665
	YMRS (current mania symptoms)	5.019	1.905	2.277	0.024	0.009	0.011	0.0262	0.169	0.1328	0.3032	0.5976	0.5579
	state anxiety (STAIY1)	5.134	3.865	6.92	0.025	0.019	0.033	0.0245	0.0507	0.0092	0.3032	0.3521	0.2806
	trait anxiety (STAIY2)	2.426	2.364	3.581	0.012	0.012	0.018	0.1209	0.1257	0.0599	0.5347	0.5487	0.3729
R Caudate, dorsal	bold (2-back minus 0-back contrast) ~ Group (BD/UD) * Variable + age + sex + IQ
	Illness duration	4.19	0.18	1.096	0.02	0.001	0.005	0.042	0.672	0.2963	0.3309	0.8743	0.6665
	mood (depressed/euthymic)	1.701	0.028	0.002	0.008	0	0	0.1937	0.8668	0.961	0.5987	0.9507	0.9814
	Total Medications Load	4.908	0	0.317	0.024	0	0.002	0.0278	0.9868	0.5741	0.3032	0.9953	0.8311
	HAMD-17 (current depression)	0.212	0.813	2.309	0.001	0.004	0.011	0.6461	0.3683	0.1301	0.8743	0.6912	0.5535
	YMRS (current mania symptoms)	3.265	1.808	0.255	0.016	0.009	0.001	0.0723	0.1802	0.6145	0.4285	0.5987	0.8602
	state anxiety (STAIY1)	3.945	1.534	6.66	0.019	0.008	0.032	0.0484	0.217	0.0106	0.3521	0.6078	0.2962
	trait anxiety (STAIY2)	2.317	1.122	4.09	0.012	0.006	0.021	0.1295	0.2909	0.0445	0.5535	0.6665	0.3323
R Dorsolateral prefrontal cortex	bold (2-back minus 0-back contrast) ~ Group (BD/UD) * Variable + age + sex + IQ
	Illness duration	0.905	0.106	0.099	0.004	0.001	0	0.3426	0.7455	0.7538	0.6776	0.8929	0.895
	mood (depressed/euthymic)	5.157	0.301	1.587	0.025	0.001	0.008	0.0242	0.5837	0.2092	0.3032	0.8311	0.6039
	Total Medications Load	5.9	0.054	0.739	0.028	0	0.004	0.016	0.8168	0.391	0.3032	0.9272	0.7071
	HAMD-17 (current depression)	1.5	0.303	0.008	0.007	0.001	0	0.2222	0.5824	0.9301	0.6078	0.8311	0.9668
	YMRS (current mania symptoms)	2.821	1.58	0.077	0.014	0.008	0	0.0946	0.2101	0.7812	0.4799	0.6039	0.9045
	state anxiety (STAIY1)	0.679	1.098	1.874	0.003	0.005	0.009	0.4108	0.296	0.1725	0.7303	0.6665	0.5976
	trait anxiety (STAIY2)	0.008	0.386	0.129	0	0.002	0.001	0.9286	0.5353	0.7199	0.9668	0.8281	0.886
R Frontal Operculum cortex	bold (2-back minus 0-back contrast) ~ Group (BD/UD) * Variable + age + sex + IQ
	Illness duration	0.982	0.113	0.006	0.005	0.001	0	0.323	0.7368	0.9368	0.6776	0.8929	0.9668
	mood (depressed/euthymic)	4.496	0.463	2.912	0.022	0.002	0.014	0.0352	0.4972	0.0895	0.3032	0.8097	0.4737
	Total Medications Load	3.655	0.108	1.1	0.018	0.001	0.005	0.0573	0.7424	0.2955	0.3698	0.8929	0.6665
	HAMD-17 (current depression)	1.225	0.015	0.206	0.006	0	0.001	0.2698	0.903	0.6505	0.6568	0.9632	0.8743
	YMRS (current mania symptoms)	1.013	0.009	0.001	0.005	0	0	0.3153	0.923	0.9811	0.6776	0.9661	0.9953
	state anxiety (STAIY1)	0.387	0.31	1.035	0.002	0.002	0.005	0.5347	0.5783	0.3102	0.8281	0.8311	0.6776
	trait anxiety (STAIY2)	0.863	1.179	1.507	0.004	0.006	0.008	0.354	0.2789	0.2211	0.6809	0.6646	0.6078
R Frontal Pole	bold (2-back minus 0-back contrast) ~ Group (BD/UD) * Variable + age + sex + IQ
	Illness duration	0.987	0.021	0.697	0.005	0	0.003	0.3217	0.8858	0.4047	0.6776	0.957	0.7233
	mood (depressed/euthymic)	1.236	1.044	0.738	0.006	0.005	0.004	0.2675	0.3081	0.3914	0.6568	0.6776	0.7071
	Total Medications Load	0.025	1.315	0.002	0	0.006	0	0.8741	0.2528	0.9685	0.9507	0.6494	0.9861
	HAMD-17 (current depression)	0.825	1.313	0.289	0.004	0.006	0.001	0.3648	0.2532	0.5915	0.6892	0.6494	0.835
	YMRS (current mania symptoms)	0.012	2.165	0.031	0	0.011	0	0.9143	0.1427	0.8599	0.9661	0.5618	0.9507
	state anxiety (STAIY1)	0.424	1.843	0.159	0.002	0.009	0.001	0.5157	0.1761	0.6903	0.8135	0.5978	0.8743
	trait anxiety (STAIY2)	0.904	2.899	0.509	0.005	0.015	0.003	0.3429	0.0902	0.4766	0.6776	0.4737	0.7973
R Posterior Parietal cortex	bold (2-back minus 0-back contrast) ~ Group (BD/UD) * Variable + age + sex + IQ
	Illness duration	4.155	0.163	1.586	0.02	0.001	0.008	0.0428	0.6868	0.2094	0.3309	0.8743	0.6039
	mood (depressed/euthymic)	4.756	0.757	2.665	0.023	0.004	0.013	0.0304	0.3853	0.1041	0.3032	0.7036	0.4928
	Total Medications Load	1.778	2.238	0.15	0.009	0.011	0.001	0.1839	0.1362	0.6988	0.5987	0.5609	0.8743
	HAMD-17 (current depression)	5.149	2.136	2.136	0.025	0.01	0.01	0.0243	0.1455	0.1454	0.3032	0.5618	0.5618
	YMRS (current mania symptoms)	3.047	0.346	0.779	0.015	0.002	0.004	0.0824	0.5569	0.3785	0.4665	0.8311	0.6949
	state anxiety (STAIY1)	0.029	0.497	0.106	0	0.002	0.001	0.8653	0.4817	0.7452	0.9507	0.7985	0.8929
	trait anxiety (STAIY2)	0.007	0.192	0.117	0	0.001	0.001	0.9345	0.6613	0.733	0.9668	0.8743	0.8929
R Paracingulate gyrus	bold (2-back minus 0-back contrast) ~ Group (BD/UD) * Variable + age + sex + IQ
	Illness duration	5.272	0.666	0.189	0.025	0.003	0.001	0.0227	0.4156	0.6641	0.3032	0.7349	0.8743
	mood (depressed/euthymic)	8.636	0.315	2.098	0.041	0.002	0.01	0.0037	0.575	0.149	0.2472	0.8311	0.5689
	Total Medications Load	9.166	0.824	0.599	0.043	0.004	0.003	0.0028	0.3651	0.4398	0.2341	0.6892	0.7538
	HAMD-17 (current depression)	1.579	0.382	0.005	0.008	0.002	0	0.2103	0.5373	0.9463	0.6039	0.8281	0.9723
	YMRS (current mania symptoms)	2.802	0.079	0.308	0.014	0	0.002	0.0957	0.7785	0.5795	0.4799	0.9045	0.8311
	state anxiety (STAIY1)	0.022	1.269	0.798	0	0.006	0.004	0.8835	0.2613	0.3729	0.957	0.6568	0.6931
	trait anxiety (STAIY2)	0.132	1.85	0.947	0.001	0.009	0.005	0.7164	0.1753	0.3316	0.886	0.5978	0.6776
R Precuneus	bold (2-back minus 0-back contrast) ~ Group (BD/UD) * Variable + age + sex + IQ
	Illness duration	0.24	0.355	0.449	0.001	0.002	0.002	0.625	0.5521	0.5036	0.8713	0.8311	0.8097
	mood (depressed/euthymic)	1.409	4.546	0.197	0.007	0.022	0.001	0.2367	0.0342	0.6576	0.6213	0.3032	0.8743
	Total Medications Load	0.172	0.102	1.009	0.001	0.001	0.005	0.6784	0.7494	0.3162	0.8743	0.8929	0.6776
	HAMD-17 (current depression)	0.228	4.606	0.026	0.001	0.022	0	0.6333	0.0331	0.873	0.872	0.3032	0.9507
	YMRS (current mania symptoms)	0.078	4.136	0.263	0	0.02	0.001	0.7805	0.0433	0.6087	0.9045	0.3309	0.8557
	state anxiety (STAIY1)	0.558	3.65	0.217	0.003	0.018	0.001	0.456	0.0575	0.6417	0.7739	0.3698	0.873
	trait anxiety (STAIY2)	0.056	0.32	0.151	0	0.002	0.001	0.8125	0.5721	0.6984	0.9254	0.8311	0.8743
R Thalamus	bold (2-back minus 0-back contrast) ~ Group (BD/UD) * Variable + age + sex + IQ
	Illness duration	2.211	1.156	0.048	0.011	0.006	0	0.1385	0.2835	0.8268	0.5609	0.6665	0.9291
	mood (depressed/euthymic)	0.861	0.475	0.006	0.004	0.002	0	0.3547	0.4917	0.938	0.6809	0.8097	0.9668
	Total Medications Load	3.749	0.882	0.448	0.018	0.004	0.002	0.0542	0.3489	0.5041	0.3644	0.6776	0.8097
	HAMD-17 (current depression)	0.076	0.495	0.325	0	0.002	0.002	0.7834	0.4824	0.569	0.9045	0.7985	0.8311
	YMRS (current mania symptoms)	0.034	1.183	2.176	0	0.006	0.011	0.8537	0.278	0.1417	0.9507	0.6646	0.5618
	state anxiety (STAIY1)	2.744	7.86	3.854	0.014	0.038	0.019	0.0992	0.0056	0.051	0.4831	0.2664	0.3521
	trait anxiety (STAIY2)	0.709	0.909	1.513	0.004	0.005	0.008	0.4009	0.3417	0.2201	0.7204	0.6776	0.6078
